# Supplementary material for: 5-(3-Fluoro­phen­yl)-1,3,4-thia­diazol-2-amine
Source: Acta Crystallogr Sect E Struct Rep Online. 2009 May 29;65(Pt 6):o1425. doi: 10.1107/S1600536809019333 (PMC2969772; doi:10.1107/S1600536809019333)
Supplement: Supplementary file 2 [file e-65-o1425-Isup2.hkl]

# 
# h,k,l, Fc-squared, Fo-squared, sigma(Fo-squared) and status flag 
# 
data_I
_shelx_title ' W in P2(1)/c' 
_shelx_refln_list_code          4 
_shelx_F_calc_maximum      141.84 
_exptl_crystal_F_000       396.00 
_reflns_d_resolution_high  0.8325 
 
loop_ 
 _symmetry_equiv_pos_as_xyz 
 'x, y, z' 
 '-x, y+1/2, -z+1/2' 
 '-x, -y, -z' 
 'x, -y-1/2, z-1/2' 
 
_cell_length_a    11.3450 
_cell_length_b     7.3130 
_cell_length_c    11.2690 
_cell_angle_alpha  90.000 
_cell_angle_beta  111.640 
_cell_angle_gamma  90.000 
 
_shelx_F_squared_multiplier     1.000 
 
loop_ 
 _refln_index_h 
 _refln_index_k 
 _refln_index_l 
 _refln_F_squared_calc 
 _refln_F_squared_meas 
 _refln_F_squared_sigma 
 _refln_observed_status 
   1   0   0      422.43      436.26      4.63 o 
   2   0   0      202.13      210.12      5.50 o 
   3   0   0     1177.99     1064.51      8.95 o 
   4   0   0      156.16      168.65      8.06 o 
   5   0   0       11.66       14.16      2.49 o 
   6   0   0      188.69      199.63      5.68 o 
   7   0   0       33.94       31.19      3.68 o 
   8   0   0      231.41      202.76      8.26 o 
   9   0   0      169.53      154.90      7.71 o 
  10   0   0        3.18        2.16      2.01 o 
  11   0   0       53.03       70.22      6.15 o 
  12   0   0       52.40       46.20      5.08 o 
   1   1   0       14.45       11.41      0.71 o 
   2   1   0    17164.06    16891.96    193.21 o 
   3   1   0     1401.87     1422.60     14.00 o 
   4   1   0      117.00      110.91      4.40 o 
   5   1   0      273.44      247.91      7.23 o 
   6   1   0      246.49      221.09      7.47 o 
   7   1   0      122.71      119.13      7.10 o 
   8   1   0        8.38        6.48      3.00 o 
   9   1   0       63.10       58.03      5.26 o 
  10   1   0       20.56       24.17      3.80 o 
  11   1   0        0.37        2.09      2.69 o 
  12   1   0        0.00        0.34      2.86 o 
   0   2   0      526.31      550.34      5.82 o 
   1   2   0       88.46       83.03      1.52 o 
   2   2   0     2256.02     2025.81     16.03 o 
   3   2   0       12.69       10.76      0.95 o 
   4   2   0      279.57      259.14      7.43 o 
   5   2   0     1268.11     1211.16     16.58 o 
   6   2   0      802.35      792.63     15.82 o 
   7   2   0        2.30        1.63      2.12 o 
   8   2   0       97.80       99.60      6.49 o 
   9   2   0        0.42        2.68      1.50 o 
  10   2   0        0.86        2.53      3.05 o 
  11   2   0        3.63        2.26      2.93 o 
  12   2   0        0.09        0.00      2.45 o 
   1   3   0      480.12      509.13     10.40 o 
   2   3   0     1353.93     1366.48     15.40 o 
   3   3   0      172.85      179.40      6.08 o 
   4   3   0     2314.66     2207.03     22.16 o 
   5   3   0       29.15       27.61      4.09 o 
   6   3   0       26.94       34.27      4.26 o 
   7   3   0      373.10      402.08     12.24 o 
   8   3   0      162.03      173.29      8.68 o 
   9   3   0        3.94        3.76      2.54 o 
  10   3   0       35.09       32.56      4.53 o 
  11   3   0       16.08       19.14      3.69 o 
   0   4   0       72.10       61.93      6.26 o 
   1   4   0      254.61      286.20      6.30 o 
   2   4   0      548.13      615.38     10.37 o 
   3   4   0        6.33       10.27      1.97 o 
   4   4   0       21.58       16.64      2.90 o 
   5   4   0       93.94       77.93      5.22 o 
   6   4   0      128.11      120.18      7.52 o 
   7   4   0       53.97       40.85      4.91 o 
   8   4   0        0.16        2.97      2.07 o 
   9   4   0        0.28        1.63      2.37 o 
  10   4   0       12.24       14.31      4.19 o 
  11   4   0        0.31        0.89      3.31 o 
   1   5   0       43.64       55.62      4.32 o 
   2   5   0      290.93      241.64      8.79 o 
   3   5   0       77.53       59.55      4.68 o 
   4   5   0        1.37        0.28      2.23 o 
   5   5   0        2.92        1.87      2.81 o 
   6   5   0       23.73       20.29      3.26 o 
   7   5   0       22.83       31.43      4.18 o 
   8   5   0        0.11        1.55      2.81 o 
   9   5   0       18.30       10.73      4.22 o 
  10   5   0       42.86       47.71      6.08 o 
   0   6   0      645.21      679.12     15.40 o 
   1   6   0        0.15        0.90      2.61 o 
   2   6   0        0.55        3.99      2.82 o 
   3   6   0       28.70       37.26      3.07 o 
   4   6   0       19.22       26.17      4.07 o 
   5   6   0       38.90       44.62      5.07 o 
   6   6   0       15.04       19.10      3.57 o 
   7   6   0       10.79        4.27      4.73 o 
   8   6   0       58.82       60.81      6.65 o 
   9   6   0       18.33       17.76      4.41 o 
   1   7   0        0.35        0.69      2.92 o 
   2   7   0       51.75       48.53      4.98 o 
   3   7   0        0.04        0.39      2.36 o 
   4   7   0        0.93        3.20      3.20 o 
   5   7   0        0.14        1.54      3.65 o 
   6   7   0       16.66       27.72      4.04 o 
   7   7   0        6.02        3.98      3.49 o 
   0   8   0        1.54        0.77      2.97 o 
   1   8   0        0.04        2.72      3.16 o 
   2   8   0        2.78        4.67      2.12 o 
   3   8   0        3.70        4.68      2.87 o 
   4   8   0       10.07        8.99      4.17 o 
   5   8   0        2.43        9.03      2.85 o 
 -12   1   1        2.42        0.41      3.21 o 
 -11   1   1       60.77       62.83      6.47 o 
 -10   1   1       34.36       40.66      5.15 o 
  -9   1   1       15.85       15.38      3.38 o 
  -8   1   1      150.77      154.17      7.50 o 
  -7   1   1       49.19       59.19      4.30 o 
  -6   1   1      184.58      148.27      6.04 o 
  -5   1   1     1373.18     1458.70     15.82 o 
  -4   1   1      184.81      204.89      5.80 o 
  -3   1   1     6730.23     7077.85    122.63 o 
  -2   1   1      356.59      357.08      4.85 o 
  -1   1   1      442.41      461.04      5.08 o 
   0   1   1     1557.64     1626.72      6.87 o 
   1   1   1       80.69       87.04      3.09 o 
   2   1   1     4212.13     4176.87     87.91 o 
   3   1   1     2818.54     3050.41     20.61 o 
   4   1   1      730.23      714.35     10.43 o 
   5   1   1      384.04      333.67      8.99 o 
   6   1   1      290.19      247.89      8.40 o 
   7   1   1       44.44       55.58      4.66 o 
   8   1   1       69.49       81.68      5.84 o 
   9   1   1      153.26      123.48      8.04 o 
  10   1   1        3.07        0.37      2.73 o 
  11   1   1       13.05       16.21      3.69 o 
  12   1   1        0.28        1.45      3.09 o 
 -12   2   1       28.34       33.54      5.33 o 
 -11   2   1       25.14       28.73      5.06 o 
 -10   2   1       18.71       20.15      3.95 o 
  -9   2   1       40.17       38.81      5.02 o 
  -8   2   1        4.34        0.00      2.03 o 
  -7   2   1      144.61      120.80      6.72 o 
  -6   2   1      109.43      114.86      5.69 o 
  -5   2   1     1529.77     1484.48     17.34 o 
  -4   2   1      739.07      787.14     11.38 o 
  -3   2   1      672.13      669.32     10.09 o 
  -2   2   1       84.95       91.06      2.33 o 
  -1   2   1      966.91      955.71      8.58 o 
   0   2   1      322.57      301.33      7.93 o 
   1   2   1     2783.32     2872.68     18.08 o 
   2   2   1     2902.12     2801.53     21.51 o 
   3   2   1      277.96      261.41      8.39 o 
   4   2   1     1766.25     1801.71     18.94 o 
   5   2   1      581.59      579.64     12.76 o 
   6   2   1        3.54        2.79      2.30 o 
   7   2   1      349.80      354.54     11.74 o 
   8   2   1       40.04       50.58      4.94 o 
   9   2   1        0.62        0.36      2.49 o 
  10   2   1       10.37       10.50      3.13 o 
  11   2   1       23.03       22.73      4.32 o 
 -12   3   1        6.12        7.01      3.16 o 
 -11   3   1       12.94        9.81      3.86 o 
 -10   3   1        1.97        2.40      3.10 o 
  -9   3   1       56.57       55.24      6.00 o 
  -8   3   1       34.71       38.90      4.43 o 
  -7   3   1       44.65       49.27      4.56 o 
  -6   3   1       12.42       15.60      2.81 o 
  -5   3   1       10.27        7.07      2.31 o 
  -4   3   1        6.02        1.20      1.97 o 
  -3   3   1       62.73       53.60      3.20 o 
  -2   3   1       50.00       43.14      2.72 o 
  -1   3   1        3.01        0.13      0.92 o 
   0   3   1      258.39      266.16      4.41 o 
   1   3   1      386.77      412.86      8.90 o 
   2   3   1       28.00       29.62      2.55 o 
   3   3   1       10.00        7.21      1.87 o 
   4   3   1      202.67      209.98      7.53 o 
   5   3   1       56.28       45.25      4.62 o 
   6   3   1       78.17       91.24      5.00 o 
   7   3   1       26.52       24.04      4.90 o 
   8   3   1        0.72        1.80      2.62 o 
   9   3   1       11.06       14.81      3.34 o 
  10   3   1       16.19       24.86      4.12 o 
  11   3   1        0.57        0.83      2.39 o 
 -11   4   1        0.35        1.79      2.61 o 
 -10   4   1       59.61       65.68      6.69 o 
  -9   4   1      106.14      105.30      7.90 o 
  -8   4   1        0.28        1.43      2.28 o 
  -7   4   1      274.13      281.55     10.69 o 
  -6   4   1      160.68      160.51      7.71 o 
  -5   4   1      147.38      180.41      6.51 o 
  -4   4   1      115.84       95.92      6.73 o 
  -3   4   1       28.03       36.99      2.16 o 
  -2   4   1      114.13      129.30      5.27 o 
  -1   4   1      759.81      681.44     11.76 o 
   0   4   1        0.58        0.71      1.57 o 
   1   4   1      271.83      257.21      8.18 o 
   2   4   1      755.71      729.02     14.45 o 
   3   4   1      243.55      241.70      8.20 o 
   4   4   1      132.90      118.92      7.18 o 
   5   4   1      120.31      148.96      5.72 o 
   6   4   1        5.10        2.78      2.65 o 
   7   4   1       38.05       40.26      5.64 o 
   8   4   1       19.01       17.54      3.94 o 
   9   4   1       15.89       20.03      4.57 o 
  10   4   1       19.85       17.08      4.49 o 
 -10   5   1        7.35       11.71      3.70 o 
  -9   5   1        0.00        3.88      3.88 o 
  -8   5   1       18.21       16.40      3.92 o 
  -7   5   1       21.45       26.34      4.02 o 
  -6   5   1        7.20        8.69      3.60 o 
  -5   5   1       51.24       73.94      5.96 o 
  -4   5   1      208.50      210.83      8.15 o 
  -3   5   1      257.59      271.72      9.31 o 
  -2   5   1      156.26      139.79      6.50 o 
  -1   5   1      125.20      138.95      6.43 o 
   0   5   1      656.25      630.03      9.51 o 
   1   5   1       64.73       66.39      5.45 o 
   2   5   1       32.20       36.16      4.51 o 
   3   5   1      225.88      230.33      8.81 o 
   4   5   1      213.39      192.17      8.44 o 
   5   5   1       35.69       40.43      4.45 o 
   6   5   1        3.49        2.42      2.92 o 
   7   5   1       10.84        5.17      3.67 o 
   8   5   1       16.48       10.31      3.92 o 
   9   5   1       59.82       63.59      6.88 o 
  10   5   1        2.03        3.03      3.84 o 
  -9   6   1       15.77       13.12      4.10 o 
  -8   6   1       29.92       31.43      5.17 o 
  -7   6   1       14.53        8.40      3.47 o 
  -6   6   1        0.17        0.89      2.68 o 
  -5   6   1        0.34        0.65      2.11 o 
  -4   6   1       22.84       21.07      3.50 o 
  -3   6   1      194.26      203.00      9.40 o 
  -2   6   1       26.07       26.74      4.52 o 
  -1   6   1       72.05       71.10      5.60 o 
   0   6   1       60.74       64.46      6.66 o 
   1   6   1       35.19       42.10      4.72 o 
   2   6   1      269.16      264.53     10.23 o 
   3   6   1       30.77       38.44      4.69 o 
   4   6   1        0.43        3.02      2.10 o 
   5   6   1        1.91        1.43      2.24 o 
   6   6   1        0.31        0.76      2.70 o 
   7   6   1        0.06        3.52      2.46 o 
   8   6   1       11.09       14.61      3.72 o 
  -7   7   1        5.38        5.08      3.16 o 
  -6   7   1       68.65       53.03      6.15 o 
  -5   7   1      129.20      114.72      8.23 o 
  -4   7   1        0.02        1.54      2.55 o 
  -3   7   1       32.11       39.94      5.15 o 
  -2   7   1        7.89        6.32      3.27 o 
  -1   7   1      138.51      138.22      8.30 o 
   0   7   1       12.79       16.60      2.84 o 
   1   7   1       80.09       79.98      6.49 o 
   2   7   1        8.74       10.84      3.64 o 
   3   7   1       24.09       29.75      4.25 o 
   4   7   1        3.18        1.53      3.12 o 
   5   7   1       36.34       38.88      5.08 o 
   6   7   1       32.46       35.01      5.08 o 
   7   7   1        6.05        4.37      3.64 o 
  -5   8   1        1.89        0.88      3.70 o 
  -4   8   1       39.68       44.22      5.61 o 
  -3   8   1       88.50       79.25      7.63 o 
  -2   8   1       12.50       16.51      4.26 o 
  -1   8   1       18.72       13.37      4.15 o 
   0   8   1        6.55        8.43      2.21 o 
   1   8   1        0.20        1.20      2.97 o 
   2   8   1        1.90        5.91      2.98 o 
   3   8   1        3.79        7.87      3.38 o 
   4   8   1        9.44        4.33      3.96 o 
 -13   0   2       13.86       17.11      4.42 o 
 -12   0   2        6.66       12.13      3.71 o 
 -11   0   2      106.48      108.09      7.58 o 
 -10   0   2       52.76       50.30      5.14 o 
  -9   0   2        0.14        0.89      2.00 o 
  -8   0   2      401.31      433.19     12.37 o 
  -7   0   2     1465.20     1719.31     17.55 o 
  -6   0   2       94.93       89.36      5.06 o 
  -5   0   2       77.66       85.00      3.08 o 
  -4   0   2     3020.80     2761.78     19.13 o 
  -3   0   2    20119.59    19944.93    222.33 o 
  -2   0   2      632.17      570.76      5.26 o 
  -1   0   2     4376.27     4553.80     74.98 o 
   0   0   2     2230.54     2291.21     33.33 o 
   1   0   2      361.27      396.20      5.69 o 
   2   0   2        0.06        0.82      0.82 o 
   3   0   2      919.38      835.84     10.38 o 
   4   0   2       99.72       94.10      5.32 o 
   5   0   2       11.73       10.99      1.44 o 
   6   0   2      601.13      555.30     12.94 o 
   7   0   2        4.25        5.98      2.54 o 
   8   0   2       29.00       24.26      4.08 o 
   9   0   2      251.20      243.16     10.47 o 
  10   0   2       15.57       13.49      3.66 o 
  11   0   2       37.67       33.69      4.36 o 
 -13   1   2        0.28        3.00      3.28 o 
 -12   1   2       14.74       17.48      4.31 o 
 -11   1   2       24.11       27.17      4.54 o 
 -10   1   2       39.93       49.80      4.85 o 
  -9   1   2      365.51      346.34     11.78 o 
  -8   1   2        5.28       11.47      2.71 o 
  -7   1   2        0.64        1.35      1.67 o 
  -6   1   2      300.97      314.88      7.40 o 
  -5   1   2       65.92       58.64      3.51 o 
  -4   1   2     2319.91     2534.54     19.03 o 
  -3   1   2     1255.00     1185.81     11.64 o 
  -2   1   2      545.05      522.31      6.57 o 
  -1   1   2     5177.76     5298.89     87.85 o 
   0   1   2       31.08       29.13      0.91 o 
   1   1   2      196.04      223.88      4.68 o 
   2   1   2     2278.30     2218.50     16.65 o 
   3   1   2        6.64       11.21      2.39 o 
   4   1   2      277.67      297.21      8.66 o 
   5   1   2       53.85       36.97      3.49 o 
   6   1   2       36.57       40.80      4.38 o 
   7   1   2        2.29        0.29      2.34 o 
   8   1   2        0.10        2.55      2.55 o 
   9   1   2       16.76       12.85      3.51 o 
  10   1   2        3.78        4.38      3.46 o 
  11   1   2       67.77       58.12      6.29 o 
 -12   2   2        0.18        5.63      2.85 o 
 -11   2   2       21.52       27.19      4.89 o 
 -10   2   2       21.60       26.99      4.57 o 
  -9   2   2       43.00       41.67      4.56 o 
  -8   2   2      155.27      145.15      7.71 o 
  -7   2   2      131.23      161.57      5.71 o 
  -6   2   2      307.84      298.26     10.41 o 
  -5   2   2      602.63      667.90      9.50 o 
  -4   2   2      371.78      411.02      7.05 o 
  -3   2   2        0.69        0.77      1.83 o 
  -2   2   2     3960.92     3692.95     21.14 o 
  -1   2   2      114.35      116.73      2.87 o 
   0   2   2     1758.83     1635.03      9.62 o 
   1   2   2      566.24      507.98      7.17 o 
   2   2   2      185.82      193.79      4.03 o 
   3   2   2      163.43      175.17      6.56 o 
   4   2   2        0.21        0.14      1.96 o 
   5   2   2      559.15      594.42     13.59 o 
   6   2   2       36.42       32.95      4.80 o 
   7   2   2       86.92       88.52      6.05 o 
   8   2   2        4.25        0.34      2.96 o 
   9   2   2        2.05        3.35      2.95 o 
  10   2   2       11.91       14.78      3.60 o 
  11   2   2        1.68        5.49      2.78 o 
 -12   3   2       47.33       51.02      6.22 o 
 -11   3   2        1.40        3.00      2.35 o 
 -10   3   2       39.66       26.06      4.93 o 
  -9   3   2       97.63      111.73      7.47 o 
  -8   3   2       27.18       31.77      3.69 o 
  -7   3   2      175.99      164.16      7.83 o 
  -6   3   2      139.50      130.00      6.31 o 
  -5   3   2        9.13       12.99      2.63 o 
  -4   3   2      844.07      791.13     12.90 o 
  -3   3   2      459.11      532.06      9.82 o 
  -2   3   2       48.04       53.88      3.17 o 
  -1   3   2     2083.61     2112.48     19.14 o 
   0   3   2     1235.95     1053.18     14.91 o 
   1   3   2      627.40      628.49     10.41 o 
   2   3   2      275.77      285.92      8.29 o 
   3   3   2       70.89       74.50      4.32 o 
   4   3   2      763.36      756.18     14.36 o 
   5   3   2      500.13      500.43     12.78 o 
   6   3   2       29.72       30.60      3.78 o 
   7   3   2      202.88      194.52      9.21 o 
   8   3   2       91.78      106.43      8.15 o 
   9   3   2       26.71       21.43      4.96 o 
  10   3   2        2.11        0.42      3.57 o 
  11   3   2        4.35       11.98      3.32 o 
 -11   4   2        0.07        1.81      2.81 o 
 -10   4   2       24.49       24.85      4.83 o 
  -9   4   2       22.76       31.74      4.32 o 
  -8   4   2        8.46        3.85      2.97 o 
  -7   4   2      174.77      170.99      8.86 o 
  -6   4   2      110.50      129.16      5.99 o 
  -5   4   2      296.69      338.54      8.99 o 
  -4   4   2        8.26       13.47      1.92 o 
  -3   4   2        1.62        0.66      2.00 o 
  -2   4   2      493.34      555.35      9.16 o 
  -1   4   2        3.16        0.00      2.31 o 
   0   4   2      594.85      660.31     10.56 o 
   1   4   2       85.91       90.43      3.67 o 
   2   4   2       36.53       44.67      2.74 o 
   3   4   2      136.20      131.45      7.09 o 
   4   4   2       29.92       28.43      3.62 o 
   5   4   2      175.28      165.32      8.07 o 
   6   4   2      249.83      256.09     10.97 o 
   7   4   2      199.99      194.50      9.48 o 
   8   4   2        7.94       10.74      3.02 o 
   9   4   2       23.55       31.10      4.48 o 
  10   4   2        0.10        3.34      3.34 o 
 -10   5   2       22.87       24.83      4.38 o 
  -9   5   2        3.89        5.41      3.57 o 
  -8   5   2       10.05        8.94      2.81 o 
  -7   5   2       10.84       18.36      4.03 o 
  -6   5   2      169.44      172.89      9.49 o 
  -5   5   2      177.48      186.31      8.61 o 
  -4   5   2      218.79      190.56      8.24 o 
  -3   5   2       16.98       14.24      2.86 o 
  -2   5   2       35.83       34.63      3.42 o 
  -1   5   2      270.49      285.28      9.09 o 
   0   5   2        6.26        7.04      1.76 o 
   1   5   2        4.36        6.86      2.67 o 
   2   5   2      162.74      147.61      7.26 o 
   3   5   2      125.00      141.16      7.32 o 
   4   5   2       56.39       48.61      4.54 o 
   5   5   2        5.05        2.32      2.90 o 
   6   5   2        4.35        0.71      2.71 o 
   7   5   2        0.00        3.83      2.61 o 
   8   5   2        1.95        1.65      3.41 o 
   9   5   2        8.95        8.49      3.80 o 
  -9   6   2        1.22        2.18      2.98 o 
  -8   6   2       67.57       87.01      7.45 o 
  -7   6   2       22.29       28.19      5.23 o 
  -6   6   2       12.71       15.58      3.52 o 
  -5   6   2       13.31       16.14      3.49 o 
  -4   6   2      147.34      141.51      7.48 o 
  -3   6   2      268.66      306.34      9.70 o 
  -2   6   2      168.92      170.70      9.28 o 
  -1   6   2       34.80       44.00      3.75 o 
   0   6   2      111.23       88.56     10.49 o 
   1   6   2      413.71      454.95     13.12 o 
   2   6   2       58.98       57.96      5.51 o 
   3   6   2       51.04       60.99      4.85 o 
   4   6   2       72.45       76.71      5.84 o 
   5   6   2        1.55        3.29      2.10 o 
   6   6   2       40.94       37.33      5.00 o 
   7   6   2        4.04        4.41      3.20 o 
   8   6   2        0.08        3.68      2.92 o 
  -8   7   2        7.85        2.92      4.46 o 
  -7   7   2        0.11        6.51      2.85 o 
  -6   7   2       19.48       20.53      3.94 o 
  -5   7   2        8.35        9.56      4.15 o 
  -4   7   2        0.62        3.08      3.08 o 
  -3   7   2       38.67       36.93      5.32 o 
  -2   7   2        5.85        2.20      3.61 o 
  -1   7   2      162.35      155.32      8.54 o 
   0   7   2       35.75       46.34      7.49 o 
   1   7   2        2.57        3.35      3.35 o 
   2   7   2       32.68       33.77      4.58 o 
   3   7   2       14.49       16.23      3.23 o 
   4   7   2        8.12        3.83      3.83 o 
   5   7   2       12.43       10.24      3.51 o 
   6   7   2        0.60        1.20      2.85 o 
  -5   8   2        0.43        3.25      3.25 o 
  -4   8   2        4.08        2.07      3.89 o 
  -3   8   2        0.08        3.32      3.45 o 
  -2   8   2       34.37       28.16      4.90 o 
  -1   8   2        0.86        0.83      3.27 o 
   0   8   2        3.03        5.54      2.00 o 
   1   8   2        5.23        5.66      3.45 o 
   2   8   2        0.57        0.39      3.43 o 
   3   8   2        4.61        0.80      3.28 o 
   4   8   2        3.03        0.00      3.39 o 
 -13   1   3       14.32       18.72      4.14 o 
 -12   1   3        0.12        1.23      2.60 o 
 -11   1   3       51.83       52.88      6.12 o 
 -10   1   3       29.50       40.18      4.96 o 
  -9   1   3       10.60       11.55      2.63 o 
  -8   1   3      183.74      169.85      7.43 o 
  -7   1   3      812.96      807.42     14.28 o 
  -6   1   3      699.89      720.18     12.21 o 
  -5   1   3      634.15      645.87     11.63 o 
  -4   1   3        9.45        6.20      1.35 o 
  -3   1   3     1845.55     1751.46     14.61 o 
  -2   1   3      188.30      183.31      3.71 o 
  -1   1   3       68.34       73.98      3.57 o 
   0   1   3      312.47      321.19      4.63 o 
   1   1   3      852.17      890.07     10.49 o 
   2   1   3       39.59       40.04      1.94 o 
   3   1   3       40.59       36.59      4.36 o 
   4   1   3       71.57       71.34      4.60 o 
   5   1   3       23.21       22.75      3.04 o 
   6   1   3      271.58      251.17      9.92 o 
   7   1   3        3.88        8.47      2.49 o 
   8   1   3       24.49       23.81      4.17 o 
   9   1   3        0.11        2.89      2.89 o 
  10   1   3       31.15       33.06      4.96 o 
  11   1   3        1.35        1.14      3.24 o 
 -13   2   3        4.47        6.26      2.99 o 
 -12   2   3       47.32       54.06      5.96 o 
 -11   2   3       44.09       49.14      5.86 o 
 -10   2   3        7.79        6.54      3.58 o 
  -9   2   3      213.70      208.74      9.22 o 
  -8   2   3        2.35        5.65      1.88 o 
  -7   2   3        7.65        2.49      2.81 o 
  -6   2   3      486.07      527.86     12.14 o 
  -5   2   3     2304.17     2327.52     22.23 o 
  -4   2   3      476.58      471.94      9.32 o 
  -3   2   3     1587.84     1446.86     14.55 o 
  -2   2   3        2.46        1.35      1.37 o 
  -1   2   3      110.26      103.02      4.35 o 
   0   2   3      112.76      100.74      3.38 o 
   1   2   3        0.48        0.68      0.99 o 
   2   2   3       92.70       80.11      4.30 o 
   3   2   3      211.64      246.44      5.53 o 
   4   2   3       39.17       57.81      3.39 o 
   5   2   3        0.10        1.06      1.60 o 
   6   2   3        5.36        5.75      2.49 o 
   7   2   3        6.36        7.79      2.83 o 
   8   2   3      243.03      228.76     10.94 o 
   9   2   3        5.11        9.01      3.15 o 
  10   2   3       33.89       27.70      4.88 o 
 -12   3   3        9.25       11.20      3.34 o 
 -11   3   3        0.00        2.56      2.92 o 
 -10   3   3       32.57       36.81      4.63 o 
  -9   3   3       60.99       68.72      5.51 o 
  -8   3   3        7.52        9.66      2.89 o 
  -7   3   3       51.09       49.82      4.84 o 
  -6   3   3       16.25       20.92      3.12 o 
  -5   3   3       41.31       50.61      3.81 o 
  -4   3   3      132.88      135.75      5.43 o 
  -3   3   3      249.27      266.12      7.02 o 
  -2   3   3       28.18       36.27      2.84 o 
  -1   3   3      335.26      349.19      8.64 o 
   0   3   3      341.66      359.02      7.52 o 
   1   3   3      182.15      192.63      6.35 o 
   2   3   3        6.48        6.79      1.92 o 
   3   3   3        0.01        2.75      1.73 o 
   4   3   3       30.59       38.75      3.23 o 
   5   3   3      112.26      101.54      7.10 o 
   6   3   3       57.21       52.11      4.88 o 
   7   3   3        0.01        0.39      3.02 o 
   8   3   3       28.11       22.03      4.53 o 
   9   3   3        4.31        0.85      3.31 o 
  10   3   3        0.89        0.00      2.93 o 
 -12   4   3        8.07        5.07      4.19 o 
 -11   4   3        3.61        9.26      2.52 o 
 -10   4   3       14.49       13.61      4.11 o 
  -9   4   3       89.30       95.26      7.33 o 
  -8   4   3       25.68       26.82      3.91 o 
  -7   4   3      103.39       94.06      6.69 o 
  -6   4   3       34.48       28.32      4.43 o 
  -5   4   3      164.15      154.28      7.60 o 
  -4   4   3      132.69      123.14      6.93 o 
  -3   4   3       44.18       35.57      2.45 o 
  -2   4   3       35.09       29.83      3.00 o 
  -1   4   3       58.07       53.73      3.88 o 
   0   4   3      275.07      269.20      6.47 o 
   1   4   3       75.77       65.66      6.20 o 
   2   4   3      811.53      743.45     14.62 o 
   3   4   3      285.01      291.33      9.48 o 
   4   4   3        7.87        5.08      2.31 o 
   5   4   3       11.60       16.87      3.07 o 
   6   4   3       40.42       44.73      4.90 o 
   7   4   3       19.15       14.87      4.01 o 
   8   4   3       18.54       25.26      4.58 o 
   9   4   3        3.66        3.55      3.33 o 
 -11   5   3        0.41        0.46      3.17 o 
 -10   5   3       19.23       20.85      4.87 o 
  -9   5   3       17.34       15.79      4.37 o 
  -8   5   3       27.32       23.83      3.81 o 
  -7   5   3      459.19      533.63     16.63 o 
  -6   5   3        6.90        2.09      3.98 o 
  -5   5   3      335.32      338.10     11.66 o 
  -4   5   3      150.30      122.58      6.73 o 
  -3   5   3       18.17       22.68      3.09 o 
  -2   5   3       39.35       39.41      3.73 o 
  -1   5   3       13.53       15.40      2.58 o 
   0   5   3      220.74      244.28      6.24 o 
   1   5   3      319.53      336.93     10.54 o 
   2   5   3      102.11       98.59      6.53 o 
   3   5   3       51.78       55.13      4.85 o 
   4   5   3      278.48      239.79     10.25 o 
   5   5   3       59.19       74.86      6.38 o 
   6   5   3      120.48      123.48      7.91 o 
   7   5   3        4.03        0.39      3.37 o 
   8   5   3       16.35        9.62      3.68 o 
  -9   6   3        2.10        2.27      3.55 o 
  -8   6   3        3.65        6.44      3.26 o 
  -7   6   3        0.17        2.13      3.01 o 
  -6   6   3        1.84        0.37      2.62 o 
  -5   6   3      152.30      131.10      8.22 o 
  -4   6   3       93.17      101.23      6.74 o 
  -3   6   3       62.08       72.26      5.57 o 
  -2   6   3       40.49       42.54      4.75 o 
  -1   6   3       26.40       24.82      3.87 o 
   0   6   3        0.53        2.60      4.46 o 
   1   6   3       23.71       22.59      4.21 o 
   2   6   3       55.81       53.08      5.43 o 
   3   6   3        3.61        2.81      3.39 o 
   4   6   3        2.91        2.95      2.60 o 
   5   6   3        8.79       10.34      3.69 o 
   6   6   3        1.80        0.78      2.86 o 
   7   6   3        2.43        5.34      2.69 o 
  -8   7   3        6.48        8.78      3.96 o 
  -7   7   3        2.93        1.77      3.89 o 
  -6   7   3       12.05       16.72      3.56 o 
  -5   7   3        7.12        5.75      3.19 o 
  -4   7   3       10.88        8.27      2.85 o 
  -3   7   3        0.44        2.62      2.74 o 
  -2   7   3      228.62      218.16     10.16 o 
  -1   7   3       41.13       47.57      5.82 o 
   0   7   3       24.48       28.96      3.53 o 
   1   7   3       68.76       78.72      6.70 o 
   2   7   3        0.15        3.84      2.61 o 
   3   7   3       22.80       20.74      4.05 o 
   4   7   3       16.99       15.15      3.55 o 
   5   7   3        6.49        4.84      2.98 o 
   6   7   3        9.30       11.36      3.40 o 
  -5   8   3       14.70        6.14      4.67 o 
  -4   8   3       37.14       26.54      5.36 o 
  -3   8   3       50.35       53.98      6.27 o 
  -2   8   3        0.69        2.11      3.60 o 
  -1   8   3       30.89       25.10      5.00 o 
   0   8   3       33.48       34.54      3.45 o 
   1   8   3        0.16        2.48      2.88 o 
   2   8   3       22.09       22.66      4.20 o 
   3   8   3       35.75       24.97      4.81 o 
 -13   0   4        0.16        0.41      3.31 o 
 -12   0   4       16.99        8.91      4.07 o 
 -11   0   4        3.65        3.71      3.13 o 
 -10   0   4      310.46      301.51     11.63 o 
  -9   0   4        0.61        0.43      2.73 o 
  -8   0   4       26.41       24.18      4.61 o 
  -7   0   4     1085.09     1213.00     14.32 o 
  -6   0   4      361.87      427.12      8.53 o 
  -5   0   4      335.74      319.43      8.80 o 
  -4   0   4     1619.72     1550.66     15.44 o 
  -3   0   4       77.27       82.70      3.37 o 
  -2   0   4      331.24      351.40      7.33 o 
  -1   0   4     3424.39     3471.94     75.41 o 
   0   0   4     1413.77     1465.79     16.12 o 
   1   0   4       30.85       24.77      2.23 o 
   2   0   4     2600.33     2683.14     21.68 o 
   3   0   4      677.56      650.75     13.17 o 
   4   0   4      265.89      260.43      8.73 o 
   5   0   4      494.64      482.51     12.33 o 
   6   0   4        1.37        2.07      2.07 o 
   7   0   4        0.06        2.61      1.67 o 
   8   0   4        0.01        3.19      2.20 o 
   9   0   4        2.19        1.12      3.10 o 
  10   0   4       17.58       15.34      4.08 o 
 -13   1   4        0.13        4.83      2.58 o 
 -12   1   4       35.87       34.92      5.00 o 
 -11   1   4        0.09        1.15      2.71 o 
 -10   1   4        0.05        2.04      2.37 o 
  -9   1   4       55.80       55.16      4.85 o 
  -8   1   4        2.68        2.93      2.04 o 
  -7   1   4       18.65       19.89      2.68 o 
  -6   1   4       90.07       76.07      4.60 o 
  -5   1   4      871.42      809.16     12.42 o 
  -4   1   4      542.38      538.57      9.84 o 
  -3   1   4     1067.09     1129.46     13.19 o 
  -2   1   4     2097.70     2005.85     16.35 o 
  -1   1   4       50.37       38.61      2.58 o 
   0   1   4      323.12      306.42      5.52 o 
   1   1   4        6.71        8.92      1.81 o 
   2   1   4       85.30       93.57      4.36 o 
   3   1   4       13.48       14.22      2.37 o 
   4   1   4      305.31      310.25      9.51 o 
   5   1   4       20.28       28.12      3.03 o 
   6   1   4        7.79       15.03      3.46 o 
   7   1   4       94.74      102.14      6.40 o 
   8   1   4       36.54       37.71      4.72 o 
   9   1   4        5.55        7.38      3.43 o 
  10   1   4       13.89       14.83      3.62 o 
 -13   2   4        1.60        3.14      3.93 o 
 -12   2   4        0.40        1.28      2.87 o 
 -11   2   4        9.84        7.93      3.45 o 
 -10   2   4       12.61       14.40      3.26 o 
  -9   2   4        2.28        3.23      3.00 o 
  -8   2   4       15.42       22.43      2.63 o 
  -7   2   4      113.84      134.16      5.15 o 
  -6   2   4      441.65      494.67      9.67 o 
  -5   2   4      260.27      289.07      6.42 o 
  -4   2   4      205.53      227.67      5.71 o 
  -3   2   4      322.01      352.43      6.73 o 
  -2   2   4      457.72      390.26      8.22 o 
  -1   2   4      224.16      245.99      6.43 o 
   0   2   4      177.67      177.19      5.84 o 
   1   2   4      113.92       96.21      3.82 o 
   2   2   4       37.76       35.57      2.84 o 
   3   2   4       27.75       20.61      2.87 o 
   4   2   4       48.93       38.23      3.79 o 
   5   2   4        4.97        4.39      2.99 o 
   6   2   4       22.33       30.70      4.06 o 
   7   2   4      126.76      133.34      8.84 o 
   8   2   4       36.79       37.65      5.45 o 
   9   2   4        1.69        2.45      2.66 o 
  10   2   4        5.96        4.88      4.13 o 
 -12   3   4       13.10       10.61      3.89 o 
 -11   3   4        4.06        5.83      3.57 o 
 -10   3   4        2.55        4.21      2.46 o 
  -9   3   4       22.81       31.75      4.28 o 
  -8   3   4      448.65      420.33     13.25 o 
  -7   3   4        7.17        7.50      2.57 o 
  -6   3   4      244.96      218.79      8.33 o 
  -5   3   4      171.62      208.51      7.94 o 
  -4   3   4      255.19      282.57      8.34 o 
  -3   3   4     2237.03     2389.51     22.34 o 
  -2   3   4       55.64       62.64      2.86 o 
  -1   3   4       97.98       93.73      5.37 o 
   0   3   4      604.83      508.62      9.71 o 
   1   3   4      180.12      196.85      7.71 o 
   2   3   4        0.07        3.21      1.23 o 
   3   3   4      168.88      157.19      6.82 o 
   4   3   4       12.93        6.81      2.93 o 
   5   3   4      151.79      128.67      7.57 o 
   6   3   4      218.45      238.93     10.99 o 
   7   3   4        9.50        6.69      3.01 o 
   8   3   4       17.79       28.49      4.52 o 
   9   3   4       25.73       24.12      3.84 o 
 -12   4   4        3.69        3.17      3.70 o 
 -11   4   4        0.30        0.44      3.22 o 
 -10   4   4      115.32      120.75      8.27 o 
  -9   4   4       23.10       16.15      4.22 o 
  -8   4   4      194.07      181.04      9.53 o 
  -7   4   4       21.90       21.47      4.15 o 
  -6   4   4       26.18       22.17      3.41 o 
  -5   4   4      177.57      164.27      7.39 o 
  -4   4   4      109.98      104.45      6.81 o 
  -3   4   4      344.78      389.17      9.13 o 
  -2   4   4      718.81      675.62     13.14 o 
  -1   4   4      668.93      674.62     14.31 o 
   0   4   4       71.70       63.56      2.99 o 
   1   4   4       83.39       69.51      4.89 o 
   2   4   4        6.28       11.55      2.41 o 
   3   4   4       29.85       33.35      3.88 o 
   4   4   4      166.35      160.98      7.92 o 
   5   4   4       26.85       27.46      3.91 o 
   6   4   4        8.33       11.86      3.32 o 
   7   4   4        2.19        2.02      2.96 o 
   8   4   4        0.00        3.52      3.52 o 
   9   4   4        1.70        3.16      3.43 o 
 -11   5   4        6.39        3.10      3.80 o 
 -10   5   4       19.09        7.85      4.28 o 
  -9   5   4       17.22       18.31      4.32 o 
  -8   5   4        4.06        2.49      4.15 o 
  -7   5   4       30.74       34.41      5.44 o 
  -6   5   4       44.15       49.97      5.04 o 
  -5   5   4        2.91        2.22      2.36 o 
  -4   5   4       13.04       15.68      3.15 o 
  -3   5   4        7.92        3.10      2.37 o 
  -2   5   4        0.58        0.53      1.96 o 
  -1   5   4       50.44       45.36      4.18 o 
   0   5   4       12.56        9.06      1.87 o 
   1   5   4        1.02        2.33      2.42 o 
   2   5   4       14.53       22.42      4.01 o 
   3   5   4       47.35       39.22      4.95 o 
   4   5   4       10.88        6.27      3.40 o 
   5   5   4       38.16       34.62      5.14 o 
   6   5   4        0.11        3.28      3.28 o 
   7   5   4       16.97       14.92      4.41 o 
   8   5   4        0.45        1.72      3.53 o 
  -9   6   4       13.87       17.60      4.00 o 
  -8   6   4        5.07        0.90      3.45 o 
  -7   6   4       66.71       72.07      6.32 o 
  -6   6   4        1.25        0.78      3.72 o 
  -5   6   4       47.17       59.02      5.57 o 
  -4   6   4       90.19       85.77      6.26 o 
  -3   6   4        2.15        0.67      2.99 o 
  -2   6   4      153.59      151.77      8.54 o 
  -1   6   4       85.64       68.22      5.93 o 
   0   6   4       13.99       14.49      3.56 o 
   1   6   4      103.88      121.02      7.51 o 
   2   6   4       70.01       76.19      6.25 o 
   3   6   4       75.84       74.20      6.25 o 
   4   6   4       40.45       40.30      5.30 o 
   5   6   4       26.95       28.06      5.51 o 
   6   6   4       13.30       10.29      4.08 o 
  -8   7   4       26.88       35.26      5.22 o 
  -7   7   4       15.67       14.20      4.54 o 
  -6   7   4       21.93       19.33      4.81 o 
  -5   7   4       18.77        8.04      4.77 o 
  -4   7   4       63.50       59.62      5.87 o 
  -3   7   4       29.62       28.37      4.87 o 
  -2   7   4       12.65       12.78      3.51 o 
  -1   7   4       10.83        9.36      3.79 o 
   0   7   4       53.35       51.45      4.76 o 
   1   7   4        1.62        2.40      2.74 o 
   2   7   4       18.58       26.20      4.18 o 
   3   7   4       10.88       15.92      3.80 o 
   4   7   4        0.05        1.23      3.10 o 
   5   7   4       12.93        9.92      3.66 o 
  -5   8   4       34.51       28.83      4.45 o 
  -4   8   4        0.54        3.77      3.77 o 
  -3   8   4        2.85        6.02      3.54 o 
  -2   8   4        0.27        2.14      3.51 o 
  -1   8   4        0.08        0.41      3.18 o 
   0   8   4        1.69        0.06      2.42 o 
   1   8   4        1.72        0.44      2.99 o 
   2   8   4        0.27        0.85      3.50 o 
 -13   1   5        0.83        0.42      2.77 o 
 -12   1   5       15.35       25.47      4.42 o 
 -11   1   5        6.79        0.36      2.98 o 
 -10   1   5       79.61       81.56      6.20 o 
  -9   1   5        0.05        1.83      2.12 o 
  -8   1   5       62.60       64.74      4.84 o 
  -7   1   5        8.83        9.41      2.49 o 
  -6   1   5     1045.15     1027.49     15.53 o 
  -5   1   5        3.93        4.51      1.95 o 
  -4   1   5      891.86      788.81     12.11 o 
  -3   1   5      166.70      173.19      5.89 o 
  -2   1   5      520.70      499.09      9.32 o 
  -1   1   5     1593.28     1693.64     17.04 o 
   0   1   5      215.72      209.69      4.54 o 
   1   1   5      558.64      569.57     11.29 o 
   2   1   5     1660.43     1643.01     19.33 o 
   3   1   5       53.48       48.13      5.40 o 
   4   1   5       67.75       75.56      5.36 o 
   5   1   5       43.99       36.48      4.27 o 
   6   1   5       80.40       86.07      6.53 o 
   7   1   5      102.38      104.01      8.00 o 
   8   1   5       87.39       90.76      7.48 o 
   9   1   5        3.09        0.40      2.80 o 
 -13   2   5        6.45        6.65      3.32 o 
 -12   2   5        1.57        8.88      2.66 o 
 -11   2   5        0.10        0.77      2.61 o 
 -10   2   5       21.48       23.65      4.23 o 
  -9   2   5        3.21        5.21      2.60 o 
  -8   2   5      640.30      629.52     15.14 o 
  -7   2   5        6.11        5.78      2.49 o 
  -6   2   5      891.43      963.70     16.10 o 
  -5   2   5      110.64       83.53      4.82 o 
  -4   2   5       13.73       16.74      2.54 o 
  -3   2   5      257.81      220.94      7.03 o 
  -2   2   5      151.32      164.42      6.06 o 
  -1   2   5      238.52      251.18      8.49 o 
   0   2   5     1952.10     1928.23     41.78 o 
   1   2   5     1068.85     1019.75     16.00 o 
   2   2   5       22.53       30.51      3.73 o 
   3   2   5      331.94      333.33     10.22 o 
   4   2   5      533.29      547.70     14.19 o 
   5   2   5      164.88      178.86      8.88 o 
   6   2   5      138.90      120.76      8.39 o 
   7   2   5        4.64        2.73      2.92 o 
   8   2   5        0.63        1.22      3.84 o 
   9   2   5       10.08        7.54      4.11 o 
 -12   3   5        1.22        5.22      2.80 o 
 -11   3   5       11.10        9.85      4.13 o 
 -10   3   5        0.00        3.28      3.28 o 
  -9   3   5       47.96       43.44      4.91 o 
  -8   3   5       15.69       25.06      4.19 o 
  -7   3   5        0.90        2.58      2.58 o 
  -6   3   5       12.49       12.53      2.69 o 
  -5   3   5        1.01        3.36      1.24 o 
  -4   3   5        8.90        8.54      2.90 o 
  -3   3   5        5.47        8.92      2.13 o 
  -2   3   5      492.34      560.99     11.73 o 
  -1   3   5       81.65       91.34      4.90 o 
   0   3   5       52.70       40.01      2.80 o 
   1   3   5      172.79      174.54      7.94 o 
   2   3   5        5.85        5.67      2.01 o 
   3   3   5        6.31        5.74      2.17 o 
   4   3   5        9.09        7.93      3.30 o 
   5   3   5       12.15       14.00      4.23 o 
   6   3   5       16.32       18.93      4.67 o 
   7   3   5        2.27        5.84      3.57 o 
   8   3   5        0.05        0.00      2.78 o 
   9   3   5        0.01        1.74      3.24 o 
 -12   4   5        8.86        4.87      4.31 o 
 -11   4   5       20.68       25.71      4.92 o 
 -10   4   5        1.19        1.22      3.56 o 
  -9   4   5        6.28       12.47      3.24 o 
  -8   4   5      141.42      149.06      8.83 o 
  -7   4   5       32.79       32.81      4.01 o 
  -6   4   5       85.32       79.58      5.98 o 
  -5   4   5      116.49       98.62      6.45 o 
  -4   4   5      124.90      123.87      6.77 o 
  -3   4   5      175.06      164.79      7.34 o 
  -2   4   5      387.33      388.28     10.91 o 
  -1   4   5       11.72        9.68      2.86 o 
   0   4   5      182.58      202.91      5.66 o 
   1   4   5       61.54       75.43      4.04 o 
   2   4   5        0.36        2.57      2.16 o 
   3   4   5       38.43       36.04      4.85 o 
   4   4   5       74.10       73.66      6.08 o 
   5   4   5        6.91        8.45      3.88 o 
   6   4   5       74.90       76.85      6.74 o 
   7   4   5        1.33        0.00      2.95 o 
   8   4   5        9.41        2.20      3.57 o 
 -11   5   5       13.10       15.02      4.00 o 
 -10   5   5       48.20       46.48      6.23 o 
  -9   5   5       10.73       12.44      3.93 o 
  -8   5   5       32.71       27.11      4.49 o 
  -7   5   5       41.46       56.37      5.61 o 
  -6   5   5       74.64       72.97      5.97 o 
  -5   5   5       30.71       28.06      4.18 o 
  -4   5   5      219.96      206.90      9.21 o 
  -3   5   5        1.43        4.27      2.53 o 
  -2   5   5       62.37       74.25      5.60 o 
  -1   5   5      274.81      270.91     10.05 o 
   0   5   5       29.26       25.09      2.75 o 
   1   5   5      131.84      119.10      7.03 o 
   2   5   5      212.13      218.48     10.21 o 
   3   5   5       20.72       27.24      4.91 o 
   4   5   5       22.59       24.74      4.31 o 
   5   5   5        0.39        1.57      3.39 o 
   6   5   5        2.03        0.84      3.15 o 
   7   5   5       11.64        3.82      3.99 o 
  -9   6   5        7.43        5.52      3.58 o 
  -8   6   5        0.02        1.34      3.38 o 
  -7   6   5        3.28        9.32      3.22 o 
  -6   6   5       17.28       12.85      3.46 o 
  -5   6   5        5.19        4.58      3.26 o 
  -4   6   5       17.38       19.10      3.78 o 
  -3   6   5       34.68       38.67      4.49 o 
  -2   6   5        0.09        4.26      2.31 o 
  -1   6   5       41.85       34.96      5.13 o 
   0   6   5        6.77       10.49      2.14 o 
   1   6   5        0.15        3.33      2.48 o 
   2   6   5       13.74       15.32      3.61 o 
   3   6   5        0.76        0.00      3.36 o 
   4   6   5        0.02        4.07      3.10 o 
   5   6   5        6.84        6.26      3.62 o 
   6   6   5        0.39        1.26      3.03 o 
  -7   7   5       32.30       38.12      5.38 o 
  -6   7   5       60.84       50.26      6.39 o 
  -5   7   5        1.03        4.62      2.89 o 
  -4   7   5       29.74       30.47      5.18 o 
  -3   7   5        3.60        0.40      3.21 o 
  -2   7   5       10.87       14.67      4.11 o 
  -1   7   5        2.96        3.67      3.09 o 
   0   7   5        4.13        5.05      2.28 o 
   1   7   5        1.70        1.25      3.46 o 
   2   7   5       17.07       15.58      4.01 o 
   3   7   5        1.42        2.56      3.73 o 
   4   7   5       12.20        9.35      3.86 o 
  -4   8   5        3.37        2.63      3.74 o 
  -3   8   5        4.36        2.19      3.94 o 
  -2   8   5        1.05        3.11      3.11 o 
  -1   8   5        1.21        2.66      3.26 o 
   0   8   5       24.15       31.12      3.34 o 
 -13   0   6       41.42       39.32      5.29 o 
 -12   0   6       91.25      103.61      7.63 o 
 -11   0   6      116.90      106.15      7.19 o 
 -10   0   6        0.67        2.36      2.50 o 
  -9   0   6      227.81      246.95     10.13 o 
  -8   0   6      540.08      497.79     13.33 o 
  -7   0   6       10.67       12.43      1.95 o 
  -6   0   6       14.09       10.21      2.15 o 
  -5   0   6      146.40      140.87      7.07 o 
  -4   0   6     1495.09     1503.06     17.47 o 
  -3   0   6      988.74     1048.31     14.32 o 
  -2   0   6       45.01       43.90      3.29 o 
  -1   0   6     5097.79     5358.24     33.22 o 
   0   0   6       15.50       13.30      1.63 o 
   1   0   6      204.42      213.22      7.59 o 
   2   0   6      900.03      876.88     14.82 o 
   3   0   6       80.95       78.50      5.46 o 
   4   0   6      125.38      116.78      6.64 o 
   5   0   6      405.76      413.09     13.01 o 
   6   0   6       25.20       17.23      4.72 o 
   7   0   6       83.90       76.82      6.45 o 
   8   0   6       46.76       48.43      5.78 o 
   9   0   6        0.22        2.74      2.99 o 
 -13   1   6       13.06        7.66      3.75 o 
 -12   1   6        2.10        5.68      3.03 o 
 -11   1   6       45.47       45.95      5.77 o 
 -10   1   6      203.53      227.46     10.16 o 
  -9   1   6      104.60      108.90      6.86 o 
  -8   1   6        0.14        0.55      2.37 o 
  -7   1   6        3.34        0.51      1.82 o 
  -6   1   6       12.03       11.30      2.27 o 
  -5   1   6       87.13       70.95      4.57 o 
  -4   1   6      170.63      202.95      7.05 o 
  -3   1   6      947.31      992.47     14.31 o 
  -2   1   6      217.70      213.98      6.94 o 
  -1   1   6        2.60        2.23      1.86 o 
   0   1   6        2.27        0.28      1.14 o 
   1   1   6      625.59      676.23     13.44 o 
   2   1   6       84.95       89.23      5.51 o 
   3   1   6       77.85       66.10      4.98 o 
   4   1   6      252.13      271.46     10.28 o 
   5   1   6       62.60       64.60      5.36 o 
   6   1   6       13.25       11.36      4.05 o 
   7   1   6       12.34        7.87      3.88 o 
   8   1   6        6.04        7.74      3.46 o 
   9   1   6        9.50        7.66      3.42 o 
 -13   2   6        0.11        0.88      2.19 o 
 -12   2   6        0.39        0.85      2.62 o 
 -11   2   6        3.17        1.19      2.95 o 
 -10   2   6       12.02        2.87      3.78 o 
  -9   2   6      163.58      187.52      7.85 o 
  -8   2   6       31.46       26.41      3.89 o 
  -7   2   6      145.34      142.27      7.33 o 
  -6   2   6      736.62      722.17     15.09 o 
  -5   2   6       64.50       57.05      5.01 o 
  -4   2   6      257.07      278.17      8.69 o 
  -3   2   6      648.34      553.73     12.04 o 
  -2   2   6        0.01        2.90      1.55 o 
  -1   2   6        5.06        4.21      1.68 o 
   0   2   6      102.77      107.74      3.87 o 
   1   2   6      209.86      193.94      7.82 o 
   2   2   6        1.46        5.63      1.94 o 
   3   2   6      282.42      270.96      9.90 o 
   4   2   6       89.35       91.75      6.77 o 
   5   2   6      155.79      172.84      9.72 o 
   6   2   6        0.30        3.52      2.92 o 
   7   2   6        4.07        2.48      4.30 o 
   8   2   6       15.57       22.88      4.28 o 
 -12   3   6       58.38       51.11      6.01 o 
 -11   3   6      106.62      103.33      8.05 o 
 -10   3   6       55.31       56.06      5.52 o 
  -9   3   6       47.22       40.64      5.40 o 
  -8   3   6      111.99      119.98      7.22 o 
  -7   3   6      112.88      104.85      7.25 o 
  -6   3   6      288.25      279.65     10.25 o 
  -5   3   6      383.90      409.45     11.46 o 
  -4   3   6      390.44      362.46     10.47 o 
  -3   3   6       85.67       72.22      4.73 o 
  -2   3   6      345.07      329.90      9.87 o 
  -1   3   6      102.09      115.30      5.82 o 
   0   3   6      116.75      135.03      9.05 o 
   1   3   6      527.59      564.04     13.76 o 
   2   3   6       64.97       66.13      5.45 o 
   3   3   6     1052.05     1116.41     19.83 o 
   4   3   6       19.95       16.91      3.92 o 
   5   3   6        8.81       18.65      3.81 o 
   6   3   6       95.54      113.31      7.56 o 
   7   3   6       15.16       12.57      3.66 o 
   8   3   6        0.28        2.19      2.89 o 
 -12   4   6        1.89        5.20      3.35 o 
 -11   4   6        6.45        7.24      3.60 o 
 -10   4   6       21.13       13.20      4.34 o 
  -9   4   6        5.87        1.99      2.86 o 
  -8   4   6        3.03        7.87      3.13 o 
  -7   4   6        0.01        2.82      1.96 o 
  -6   4   6      111.68       93.24      6.53 o 
  -5   4   6       25.50       26.52      4.08 o 
  -4   4   6      120.96      146.84      7.59 o 
  -3   4   6       54.12       44.75      4.58 o 
  -2   4   6       11.04       12.05      2.90 o 
  -1   4   6        4.66        7.59      2.52 o 
   0   4   6       48.01       57.64      4.37 o 
   1   4   6      327.34      324.14     11.20 o 
   2   4   6        2.15        4.80      2.68 o 
   3   4   6       36.96       38.10      5.21 o 
   4   4   6       14.33       15.84      3.82 o 
   5   4   6       65.48       70.90      6.26 o 
   6   4   6        6.61        2.07      3.53 o 
   7   4   6        8.79       11.75      3.63 o 
 -11   5   6       23.17       23.24      4.27 o 
 -10   5   6        1.17        1.33      2.73 o 
  -9   5   6        0.02        3.67      3.67 o 
  -8   5   6       17.96       14.08      4.40 o 
  -7   5   6       61.21       67.03      6.30 o 
  -6   5   6        0.88        2.23      3.41 o 
  -5   5   6      166.22      184.21      8.93 o 
  -4   5   6        9.24       10.60      3.25 o 
  -3   5   6       59.35       59.96      5.23 o 
  -2   5   6      150.29      129.65      7.50 o 
  -1   5   6       33.86       35.35      4.91 o 
   0   5   6       11.84       12.89      2.47 o 
   1   5   6       72.28       90.27      6.43 o 
   2   5   6        1.10        6.20      3.07 o 
   3   5   6       12.41        7.63      3.66 o 
   4   5   6       19.08       31.19      4.72 o 
   5   5   6        1.38        5.83      2.74 o 
   6   5   6        7.48        7.27      3.29 o 
  -9   6   6       61.58       76.91      6.65 o 
  -8   6   6        6.44        5.40      4.11 o 
  -7   6   6       57.67       58.95      5.97 o 
  -6   6   6       35.05       37.13      5.58 o 
  -5   6   6        8.65       10.48      3.60 o 
  -4   6   6       92.68       95.36      7.00 o 
  -3   6   6       73.44       77.46      6.34 o 
  -2   6   6        0.58        0.78      2.74 o 
  -1   6   6      160.83      167.33      8.95 o 
   0   6   6       10.39       16.35      7.00 o 
   1   6   6        0.00        2.37      2.92 o 
   2   6   6       34.18       39.55      5.29 o 
   3   6   6       13.26        3.76      4.75 o 
   4   6   6       11.20       10.61      3.90 o 
   5   6   6       16.62       12.83      4.60 o 
  -7   7   6        0.70        0.47      3.39 o 
  -6   7   6        0.39        0.43      3.59 o 
  -5   7   6        2.01        6.15      3.88 o 
  -4   7   6        2.87        3.02      3.54 o 
  -3   7   6       13.60       10.28      3.91 o 
  -2   7   6        3.33        6.88      3.08 o 
  -1   7   6        2.41        6.01      2.85 o 
   0   7   6        1.06        0.64      2.46 o 
   1   7   6       12.32       12.66      4.37 o 
   2   7   6        6.24        1.77      3.66 o 
 -13   1   7        0.45        1.67      2.83 o 
 -12   1   7       38.80       37.21      4.86 o 
 -11   1   7       37.48       32.00      5.14 o 
 -10   1   7        0.42        3.51      2.68 o 
  -9   1   7      434.84      424.86     12.97 o 
  -8   1   7      302.61      283.83     10.31 o 
  -7   1   7      174.24      197.03      8.19 o 
  -6   1   7      726.55      702.18     14.96 o 
  -5   1   7      264.78      287.58      9.29 o 
  -4   1   7      311.78      317.33      9.49 o 
  -3   1   7      174.19      175.71      7.04 o 
  -2   1   7       66.10       67.11      5.41 o 
  -1   1   7      446.33      404.11     10.82 o 
   0   1   7      324.42      325.73     16.98 o 
   1   1   7        9.36        9.48      2.79 o 
   2   1   7      126.50      120.78      7.06 o 
   3   1   7      127.73      128.69      7.28 o 
   4   1   7      118.18      136.77      8.14 o 
   5   1   7      241.61      227.30     10.50 o 
   6   1   7        2.22        5.10      3.49 o 
   7   1   7       33.66       37.56      4.81 o 
   8   1   7       23.71       20.53      4.95 o 
 -13   2   7       65.74       52.30      6.77 o 
 -12   2   7       36.87       32.70      5.25 o 
 -11   2   7       68.70       60.64      5.80 o 
 -10   2   7       92.50      110.56      7.62 o 
  -9   2   7       20.32       17.44      3.88 o 
  -8   2   7      124.65      124.96      7.47 o 
  -7   2   7      517.31      513.24     14.03 o 
  -6   2   7      118.12      118.20      6.60 o 
  -5   2   7       46.68       51.35      4.36 o 
  -4   2   7      235.14      236.86      8.94 o 
  -3   2   7       10.42       13.12      2.49 o 
  -2   2   7      448.43      430.19     11.37 o 
  -1   2   7      104.02       88.42      5.44 o 
   0   2   7      175.50      151.21      5.90 o 
   1   2   7      384.12      373.14     11.57 o 
   2   2   7       72.19       79.04      6.07 o 
   3   2   7      215.31      222.95      9.72 o 
   4   2   7        2.65        0.37      3.19 o 
   5   2   7        0.10        1.92      2.65 o 
   6   2   7       66.02       78.97      6.77 o 
   7   2   7       45.55       51.94      5.58 o 
 -12   3   7       23.79       31.32      4.75 o 
 -11   3   7        1.06        3.23      3.23 o 
 -10   3   7       25.84       18.66      3.68 o 
  -9   3   7        0.49        2.86      2.86 o 
  -8   3   7        6.36        9.42      2.19 o 
  -7   3   7        5.14        7.56      2.26 o 
  -6   3   7       24.99       26.13      4.10 o 
  -5   3   7       44.89       41.22      4.81 o 
  -4   3   7       88.42       83.96      5.95 o 
  -3   3   7       78.22       70.80      5.52 o 
  -2   3   7        1.27        2.20      2.06 o 
  -1   3   7      165.53      174.48      8.14 o 
   0   3   7      176.69      171.76      5.74 o 
   1   3   7        8.37       14.60      3.59 o 
   2   3   7       56.28       56.38      5.98 o 
   3   3   7       11.51       11.70      3.93 o 
   4   3   7       47.45       47.60      5.94 o 
   5   3   7       13.03       16.88      3.35 o 
   6   3   7        0.15        1.31      3.06 o 
   7   3   7        0.83        2.92      2.92 o 
 -11   4   7       40.27       27.85      5.36 o 
 -10   4   7      125.08      112.04      7.96 o 
  -9   4   7        0.99        0.82      3.08 o 
  -8   4   7       60.13       61.11      6.36 o 
  -7   4   7      149.29      138.20      8.49 o 
  -6   4   7        4.84        4.22      2.59 o 
  -5   4   7      235.69      226.40     10.31 o 
  -4   4   7        1.21        3.25      2.49 o 
  -3   4   7      215.05      232.76      9.88 o 
  -2   4   7      531.82      503.77     14.37 o 
  -1   4   7       55.28       62.52      5.32 o 
   0   4   7       82.70       89.12      4.40 o 
   1   4   7      262.99      252.08     10.37 o 
   2   4   7      172.86      188.53      9.43 o 
   3   4   7       26.97       20.25      5.28 o 
   4   4   7       39.66       40.06      4.75 o 
   5   4   7        0.26        0.00      2.89 o 
   6   4   7       16.29       23.73      4.24 o 
 -10   5   7        0.00        4.82      2.82 o 
  -9   5   7       85.99       78.31      7.25 o 
  -8   5   7       68.48       65.85      6.90 o 
  -7   5   7        0.04        1.65      2.97 o 
  -6   5   7        2.77        3.95      2.85 o 
  -5   5   7       25.45       23.70      4.82 o 
  -4   5   7       43.75       51.98      5.41 o 
  -3   5   7       49.36       67.97      5.55 o 
  -2   5   7       28.34       36.04      4.48 o 
  -1   5   7      207.49      179.24      9.95 o 
   0   5   7      150.15      133.41      5.92 o 
   1   5   7       18.34       13.65      4.76 o 
   2   5   7       16.91       19.32      4.56 o 
   3   5   7       21.90       21.63      4.11 o 
   4   5   7        0.11        1.68      3.00 o 
   5   5   7       23.73       24.46      5.22 o 
  -9   6   7       18.62       20.08      4.07 o 
  -8   6   7       16.32        5.45      4.01 o 
  -7   6   7        5.57        4.90      4.05 o 
  -6   6   7       27.93       30.47      4.94 o 
  -5   6   7       54.82       44.52      6.17 o 
  -4   6   7       48.86       42.31      5.47 o 
  -3   6   7        0.17        3.67      2.57 o 
  -2   6   7        0.50        0.42      3.15 o 
  -1   6   7       16.55       16.42      4.22 o 
   0   6   7        0.38        1.82      2.92 o 
   1   6   7        2.70        3.39      3.34 o 
   2   6   7        0.96        2.14      3.48 o 
   3   6   7        3.93        4.00      4.00 o 
  -6   7   7       50.91       42.99      6.22 o 
  -5   7   7        1.05        0.48      2.73 o 
  -4   7   7       26.80       32.35      4.67 o 
  -3   7   7       27.60       20.58      5.42 o 
  -2   7   7       15.72        5.81      4.12 o 
  -1   7   7        5.67        3.14      3.82 o 
   0   7   7       29.01       31.67      6.11 o 
   1   7   7        6.05       13.04      3.60 o 
 -13   0   8        3.21        3.61      2.87 o 
 -12   0   8      194.18      200.14     10.48 o 
 -11   0   8      396.99      396.57     14.16 o 
 -10   0   8       17.87       18.66      3.19 o 
  -9   0   8      382.11      403.93     12.90 o 
  -8   0   8      491.95      481.36     13.98 o 
  -7   0   8        2.28        6.16      2.22 o 
  -6   0   8      397.26      402.17     12.04 o 
  -5   0   8      530.39      453.79     12.42 o 
  -4   0   8      505.91      538.85     13.62 o 
  -3   0   8       76.82       80.28      5.36 o 
  -2   0   8       55.15       52.04      4.52 o 
  -1   0   8      275.78      261.08      9.49 o 
   0   0   8      494.08      491.43     23.54 o 
   1   0   8       74.42       61.51      5.06 o 
   2   0   8      309.35      268.71     10.37 o 
   3   0   8       98.08       99.39      6.97 o 
   4   0   8        0.02        0.35      2.63 o 
   5   0   8        0.16        2.26      2.93 o 
   6   0   8        0.02        1.96      2.52 o 
   7   0   8       19.54       15.58      4.42 o 
 -13   1   8       22.86       20.73      3.80 o 
 -12   1   8        0.18        0.40      2.33 o 
 -11   1   8       58.56       62.20      5.96 o 
 -10   1   8      172.30      181.51      8.93 o 
  -9   1   8      247.98      236.24     10.25 o 
  -8   1   8       12.04        9.31      2.80 o 
  -7   1   8      156.01      159.61      7.75 o 
  -6   1   8       38.88       29.92      3.65 o 
  -5   1   8        2.96        5.86      1.99 o 
  -4   1   8       39.10       30.89      3.72 o 
  -3   1   8       19.29       17.57      3.00 o 
  -2   1   8      368.35      422.26     12.07 o 
  -1   1   8        1.67        2.11      2.11 o 
   0   1   8        0.96        0.45      1.28 o 
   1   1   8      293.69      329.10     11.40 o 
   2   1   8       36.91       31.16      4.14 o 
   3   1   8       70.60       82.95      6.49 o 
   4   1   8       12.49       18.82      3.45 o 
   5   1   8        2.33        1.98      3.43 o 
   6   1   8        5.90        5.32      3.03 o 
   7   1   8        0.44        6.20      2.79 o 
 -12   2   8        7.83        6.86      3.55 o 
 -11   2   8        3.66        2.32      2.76 o 
 -10   2   8        2.60        0.73      2.54 o 
  -9   2   8       18.52       24.36      4.15 o 
  -8   2   8        1.93        3.39      2.29 o 
  -7   2   8      355.24      345.75     12.05 o 
  -6   2   8      499.54      472.78     13.72 o 
  -5   2   8       27.45       22.28      4.08 o 
  -4   2   8       29.11       30.86      4.47 o 
  -3   2   8      428.44      435.11     12.80 o 
  -2   2   8        0.23        0.00      2.32 o 
  -1   2   8      139.75      148.95      7.31 o 
   0   2   8       37.70       31.33      3.28 o 
   1   2   8       60.60       64.00      6.05 o 
   2   2   8      177.77      187.36      8.91 o 
   3   2   8        3.55        6.87      2.67 o 
   4   2   8        9.12       13.59      3.26 o 
   5   2   8       56.58       57.06      5.78 o 
   6   2   8        8.63        5.12      3.87 o 
 -12   3   8        7.60        5.33      4.54 o 
 -11   3   8        0.78        2.43      2.63 o 
 -10   3   8       49.21       52.73      5.32 o 
  -9   3   8        1.63        4.21      2.47 o 
  -8   3   8      114.60      102.34      7.14 o 
  -7   3   8      231.84      222.57     10.43 o 
  -6   3   8        0.51        1.73      2.70 o 
  -5   3   8      613.40      654.65     16.36 o 
  -4   3   8     1018.63      988.41     20.20 o 
  -3   3   8      360.16      394.49     12.63 o 
  -2   3   8      186.09      198.00      9.20 o 
  -1   3   8      101.59      110.18      7.09 o 
   0   3   8      315.01      316.67      8.17 o 
   1   3   8        8.32       11.57      4.04 o 
   2   3   8       31.31       34.30      5.02 o 
   3   3   8       70.39       69.56      6.64 o 
   4   3   8       85.70       71.70      6.70 o 
   5   3   8       13.89       20.88      4.91 o 
   6   3   8       11.36       12.31      4.14 o 
 -11   4   8       26.93       19.36      4.81 o 
 -10   4   8       25.26       25.18      4.37 o 
  -9   4   8        5.13        2.49      3.64 o 
  -8   4   8       12.87       10.14      3.75 o 
  -7   4   8       40.14       48.05      5.90 o 
  -6   4   8      217.35      226.71     10.45 o 
  -5   4   8      183.37      194.68      9.82 o 
  -4   4   8       15.15       18.77      3.37 o 
  -3   4   8       48.07       54.55      5.11 o 
  -2   4   8       63.59       81.33      6.59 o 
  -1   4   8      360.65      335.15     12.39 o 
   0   4   8       37.20       45.35      3.79 o 
   1   4   8        3.20        7.08      3.66 o 
   2   4   8       58.84       42.62      5.54 o 
   3   4   8       14.63       16.13      3.77 o 
   4   4   8        0.93        1.25      3.49 o 
   5   4   8       18.33       13.73      3.36 o 
 -10   5   8       17.99       16.70      4.21 o 
  -9   5   8        3.00        4.26      4.26 o 
  -8   5   8       44.34       30.69      5.10 o 
  -7   5   8       11.28       13.36      4.24 o 
  -6   5   8       16.76       25.23      4.35 o 
  -5   5   8       15.74       18.02      3.80 o 
  -4   5   8       20.00       21.66      4.26 o 
  -3   5   8      112.56      110.31      7.42 o 
  -2   5   8       82.07       71.54      6.41 o 
  -1   5   8        7.40       10.27      3.12 o 
   0   5   8        1.82        4.07      2.60 o 
   1   5   8       87.99       98.82      7.69 o 
   2   5   8        9.56        3.76      3.63 o 
   3   5   8        1.11        0.42      3.29 o 
   4   5   8       26.08       38.96      5.40 o 
  -8   6   8       13.65       14.74      3.80 o 
  -7   6   8        0.07        0.93      2.60 o 
  -6   6   8       23.89       25.30      4.86 o 
  -5   6   8       28.17       24.91      5.13 o 
  -4   6   8       23.93       14.45      4.64 o 
  -3   6   8       36.65       29.12      5.43 o 
  -2   6   8        8.11        6.06      4.00 o 
  -1   6   8       32.01       31.30      4.88 o 
   0   6   8       81.62       78.38      5.32 o 
   1   6   8        4.54        3.10      4.20 o 
   2   6   8       41.25       42.10      5.83 o 
  -4   7   8       25.49       34.22      4.87 o 
  -3   7   8       10.15        4.64      3.87 o 
  -2   7   8       13.53       19.35      4.23 o 
 -12   1   9       28.70       24.80      4.03 o 
 -11   1   9       66.37       68.14      5.83 o 
 -10   1   9        8.67        4.87      3.31 o 
  -9   1   9      175.85      167.19      9.14 o 
  -8   1   9      183.87      182.01      9.34 o 
  -7   1   9       35.19       35.18      4.80 o 
  -6   1   9      181.44      190.40      9.12 o 
  -5   1   9       19.05       27.18      3.45 o 
  -4   1   9        3.32        6.39      2.14 o 
  -3   1   9      506.36      522.17     14.77 o 
  -2   1   9      411.67      364.04     12.03 o 
  -1   1   9        1.01        0.34      1.79 o 
   0   1   9      184.50      197.04      6.41 o 
   1   1   9       26.37       33.23      4.26 o 
   2   1   9       11.82        9.26      3.05 o 
   3   1   9       14.11        8.66      4.12 o 
   4   1   9        0.01        0.81      2.85 o 
   5   1   9       11.22        3.69      3.41 o 
   6   1   9        5.53        4.96      2.87 o 
 -12   2   9        0.73        0.82      3.01 o 
 -11   2   9        2.24        1.19      2.99 o 
 -10   2   9       67.13       76.43      6.56 o 
  -9   2   9       37.69       31.81      4.36 o 
  -8   2   9       16.45       11.06      3.39 o 
  -7   2   9      236.01      254.08     10.95 o 
  -6   2   9      189.50      205.41      9.63 o 
  -5   2   9      362.68      353.16     12.46 o 
  -4   2   9      717.02      764.21     18.05 o 
  -3   2   9        4.54        1.03      3.78 o 
  -2   2   9      198.85      186.62      9.60 o 
  -1   2   9      231.46      210.30     10.03 o 
   0   2   9      123.86      141.78      5.62 o 
   1   2   9        7.12        7.48      2.97 o 
   2   2   9       48.60       48.30      5.75 o 
   3   2   9        0.40        1.18      2.96 o 
   4   2   9       36.16       33.29      5.08 o 
   5   2   9       19.04       26.27      4.56 o 
 -11   3   9        1.12        0.39      2.61 o 
 -10   3   9        0.16        2.05      2.47 o 
  -9   3   9        2.15        4.41      2.56 o 
  -8   3   9        2.14        0.78      2.81 o 
  -7   3   9        7.96        6.99      3.14 o 
  -6   3   9        9.05       13.26      3.59 o 
  -5   3   9       16.97       11.16      4.16 o 
  -4   3   9       18.85       16.41      4.34 o 
  -3   3   9       22.90       30.90      5.17 o 
  -2   3   9      294.57      273.27     11.48 o 
  -1   3   9      156.21      166.84      9.04 o 
   0   3   9       43.83       49.50      7.87 o 
   1   3   9        0.03        1.88      3.08 o 
   2   3   9        0.22        2.66      2.66 o 
   3   3   9        0.13        0.81      2.93 o 
   4   3   9        0.29        1.27      2.99 o 
   5   3   9        2.46        3.37      3.37 o 
 -10   4   9      110.29       99.52      7.90 o 
  -9   4   9       64.96       78.45      6.78 o 
  -8   4   9        7.89        7.66      3.28 o 
  -7   4   9       24.38       12.17      4.72 o 
  -6   4   9       32.58       38.33      4.91 o 
  -5   4   9        7.15       12.09      3.96 o 
  -4   4   9        2.35        4.38      2.69 o 
  -3   4   9       38.43       49.26      5.57 o 
  -2   4   9       30.40       35.35      5.16 o 
  -1   4   9      133.04      132.47      8.97 o 
   0   4   9        0.45        2.43      2.64 o 
   1   4   9      109.54      118.92      8.40 o 
   2   4   9       25.90       32.69      5.08 o 
   3   4   9        0.38        3.04      3.04 o 
   4   4   9       12.53       20.57      3.94 o 
  -9   5   9       12.73       14.38      3.86 o 
  -8   5   9      183.50      178.40     10.96 o 
  -7   5   9       63.96       58.48      7.11 o 
  -6   5   9        2.14        5.77      2.69 o 
  -5   5   9       10.58       11.33      4.17 o 
  -4   5   9        5.72        2.14      3.64 o 
  -3   5   9       90.45       92.64      7.54 o 
  -2   5   9       76.72       71.90      7.07 o 
  -1   5   9       37.35       38.16      5.29 o 
   0   5   9      102.09       96.58      6.80 o 
   1   5   9       50.16       49.60      6.89 o 
   2   5   9        6.66       10.88      3.56 o 
  -7   6   9        0.65        3.39      3.39 o 
  -6   6   9       46.22       35.85      6.00 o 
  -5   6   9       12.13       15.71      4.49 o 
  -4   6   9        1.04        1.37      2.86 o 
  -3   6   9        2.44        0.93      3.03 o 
  -2   6   9        8.09        5.90      3.69 o 
  -1   6   9        6.09       13.57      3.31 o 
   0   6   9        8.85       11.73      3.00 o 
 -12   0  10        6.41        4.28      3.00 o 
 -11   0  10       12.52       16.60      3.90 o 
 -10   0  10        0.76        0.77      2.75 o 
  -9   0  10       79.89       82.62      6.74 o 
  -8   0  10      177.58      176.72      8.97 o 
  -7   0  10       26.08       20.51      3.61 o 
  -6   0  10        1.39        2.53      2.81 o 
  -5   0  10      328.75      370.77     13.19 o 
  -4   0  10       36.58       42.50      4.63 o 
  -3   0  10       37.71       33.25      4.28 o 
  -2   0  10       39.20       51.18      5.44 o 
  -1   0  10      277.75      279.16     10.85 o 
   0   0  10      393.29      402.51     13.77 o 
   1   0  10      210.57      227.40     10.65 o 
   2   0  10       39.49       34.45      4.94 o 
   3   0  10       80.34       73.54      6.02 o 
   4   0  10       94.44       83.66      6.98 o 
 -12   1  10        5.69        1.97      3.61 o 
 -11   1  10        1.48        6.66      2.51 o 
 -10   1  10       26.62       27.65      4.26 o 
  -9   1  10       23.35       31.95      4.71 o 
  -8   1  10        0.01        1.13      2.17 o 
  -7   1  10      131.15      150.03      8.51 o 
  -6   1  10      113.78      101.55      6.92 o 
  -5   1  10        1.64        4.08      2.35 o 
  -4   1  10       27.79       24.26      4.01 o 
  -3   1  10        0.06        1.81      2.55 o 
  -2   1  10      112.29      121.95      8.10 o 
  -1   1  10       54.04       43.70      5.63 o 
   0   1  10       43.55       52.29      3.91 o 
   1   1  10      184.85      190.20      9.76 o 
   2   1  10      153.61      158.40      8.26 o 
   3   1  10       39.95       39.07      5.62 o 
   4   1  10        1.06        1.25      2.58 o 
 -11   2  10        9.31       12.84      3.43 o 
 -10   2  10        0.07        0.82      2.54 o 
  -9   2  10        1.60        3.61      2.86 o 
  -8   2  10        3.65        8.36      2.52 o 
  -7   2  10        7.14        5.92      3.27 o 
  -6   2  10      148.23      144.10      8.96 o 
  -5   2  10        5.92        7.33      2.85 o 
  -4   2  10       68.28       66.20      6.59 o 
  -3   2  10       41.41       48.56      5.35 o 
  -2   2  10       94.31       91.52      6.83 o 
  -1   2  10       32.62       40.58      5.07 o 
   0   2  10       15.72       14.83      2.52 o 
   1   2  10        0.49        3.37      3.37 o 
   2   2  10        1.78        1.61      2.87 o 
   3   2  10        0.02        0.41      3.19 o 
   4   2  10        1.79        0.43      3.11 o 
 -11   3  10       24.40       25.53      4.44 o 
 -10   3  10        0.63        1.25      2.63 o 
  -9   3  10       23.02       23.22      4.41 o 
  -8   3  10       27.54       26.19      5.11 o 
  -7   3  10      157.64      152.54      9.47 o 
  -6   3  10      111.46      120.91      8.33 o 
  -5   3  10       69.35       68.87      7.12 o 
  -4   3  10      379.70      384.18     14.03 o 
  -3   3  10       16.92       16.38      4.70 o 
  -2   3  10       44.93       34.56      4.83 o 
  -1   3  10      157.46      161.28      9.70 o 
   0   3  10       53.05       43.01      3.93 o 
   1   3  10        4.67        2.83      2.83 o 
   2   3  10       39.27       43.10      5.50 o 
   3   3  10        7.26        1.70      3.05 o 
 -10   4  10        3.25        0.86      3.87 o 
  -9   4  10        0.45        2.65      3.24 o 
  -8   4  10        0.04        0.45      3.08 o 
  -7   4  10        1.02        0.46      2.86 o 
  -6   4  10       58.38       49.91      6.19 o 
  -5   4  10       90.08      108.07      7.95 o 
  -4   4  10      141.20      155.55      9.00 o 
  -3   4  10      152.37      158.49      9.95 o 
  -2   4  10      132.05      116.08      8.88 o 
  -1   4  10        4.16        0.85      3.17 o 
   0   4  10       23.45       27.97      3.41 o 
   1   4  10       34.23       36.30      5.85 o 
   2   4  10        2.82        4.32      3.43 o 
  -8   5  10        0.20        4.18      2.41 o 
  -7   5  10        1.23        5.11      3.21 o 
  -6   5  10        4.40        2.78      3.91 o 
  -5   5  10       28.58       28.90      5.09 o 
  -4   5  10        0.88        0.00      3.52 o 
  -3   5  10        4.70        0.90      3.71 o 
  -2   5  10       11.79       13.85      3.99 o 
  -1   5  10        2.61        1.79      3.55 o 
   0   5  10        0.15        1.63      2.46 o 
 -11   1  11       13.68       14.81      3.94 o 
 -10   1  11       38.22       35.38      4.81 o 
  -9   1  11       30.06       32.42      4.72 o 
  -8   1  11        3.24        1.66      2.96 o 
  -7   1  11       80.88       93.83      7.46 o 
  -6   1  11        0.21        3.33      3.33 o 
  -5   1  11      161.83      149.17      9.59 o 
  -4   1  11       12.23       15.73      3.54 o 
  -3   1  11       50.20       55.09      5.73 o 
  -2   1  11      113.82      128.40      8.29 o 
  -1   1  11       66.32       75.88      6.51 o 
   0   1  11        4.99        2.37      2.54 o 
   1   1  11       43.59       48.33      5.17 o 
   2   1  11        1.80        2.07      3.23 o 
   3   1  11       15.20       15.35      4.23 o 
 -10   2  11        0.85        2.10      3.06 o 
  -9   2  11      111.87      112.50      8.47 o 
  -8   2  11       20.89       22.71      4.68 o 
  -7   2  11        6.50        2.15      3.80 o 
  -6   2  11        8.77       11.61      2.88 o 
  -5   2  11        6.89       13.24      3.36 o 
  -4   2  11       65.20       72.10      6.95 o 
  -3   2  11      210.05      224.76     11.10 o 
  -2   2  11       12.76        9.59      3.68 o 
  -1   2  11       94.42       99.29      7.75 o 
   0   2  11       41.38       47.44      3.91 o 
   1   2  11        2.86        3.76      2.81 o 
   2   2  11       54.00       62.86      5.98 o 
 -10   3  11        1.10        6.01      3.22 o 
  -9   3  11       29.00       27.24      4.73 o 
  -8   3  11       24.64       24.53      4.26 o 
  -7   3  11        0.01        2.68      3.28 o 
  -6   3  11        0.25        1.79      3.55 o 
  -5   3  11        6.52        8.01      3.90 o 
  -4   3  11        0.97        3.46      3.46 o 
  -3   3  11       77.50       77.34      6.94 o 
  -2   3  11        2.17        1.26      3.40 o 
  -1   3  11        3.83        1.27      3.24 o 
   0   3  11        1.66        1.77      2.61 o 
   1   3  11        0.19        2.13      2.73 o 
  -8   4  11       10.28        9.70      4.01 o 
  -7   4  11       25.96       28.36      4.85 o 
  -6   4  11       40.46       45.54      6.29 o 
  -5   4  11       55.54       46.57      6.19 o 
  -4   4  11       28.62       29.17      5.87 o 
  -3   4  11       92.57      105.53      7.84 o 
  -2   4  11        0.20        2.66      2.66 o 
  -1   4  11       13.19       12.39      4.17 o 
   0   4  11       24.56       21.90      3.26 o 
  -5   5  11       92.91      101.16      8.34 o 
  -4   5  11        1.78        2.81      3.63 o 
  -3   5  11        4.80        1.39      3.32 o 
 -10   0  12       84.78       93.47      7.85 o 
  -9   0  12       96.78       95.15      7.88 o 
  -8   0  12      173.71      161.60      9.91 o 
  -7   0  12      329.06      320.39     13.35 o 
  -6   0  12      125.51      121.17      8.54 o 
  -5   0  12        9.07        9.88      5.23 o 
  -4   0  12       46.93       40.74      5.93 o 
  -3   0  12       17.72       17.26      4.07 o 
  -2   0  12       12.56       17.41      4.13 o 
  -1   0  12       56.14       53.42      5.66 o 
   0   0  12       18.03       14.12      2.88 o 
   1   0  12      100.56       85.27      7.24 o 
 -10   1  12        3.72        2.94      3.27 o 
  -9   1  12       13.58       18.59      3.70 o 
  -8   1  12       30.59       26.96      5.08 o 
  -7   1  12       26.54       33.19      4.31 o 
  -6   1  12       79.37       90.51      7.28 o 
  -5   1  12       91.29       84.83      7.72 o 
  -4   1  12       30.19       25.29      5.25 o 
  -3   1  12       16.66       18.80      4.26 o 
  -2   1  12        9.19        6.65      4.52 o 
  -1   1  12       17.96       21.74      3.59 o 
   0   1  12        5.44       11.47      2.59 o 
   1   1  12        1.62        3.80      2.84 o 
  -9   2  12        0.61        0.90      2.94 o 
  -8   2  12        0.07        3.82      3.82 o 
  -7   2  12       36.60       40.36      5.59 o 
  -6   2  12        1.52        6.01      2.57 o 
  -5   2  12       29.96       21.17      4.75 o 
  -4   2  12       35.02       48.90      5.55 o 
  -3   2  12        0.00        0.00      2.70 o 
  -2   2  12       78.58       67.78      7.03 o 
  -1   2  12       38.57       32.52      5.72 o 
   0   2  12        1.30        1.09      2.11 o 
  -8   3  12       61.68       62.85      6.39 o 
  -7   3  12        0.69        2.82      3.43 o 
  -6   3  12       37.69       36.72      6.24 o 
  -5   3  12      116.39      125.72      9.38 o 
  -4   3  12       20.36       22.74      4.87 o 
  -3   3  12       78.44       55.95      6.48 o 
  -2   3  12       10.80        5.40      3.83 o 
  -1   3  12       33.45       26.23      4.85 o 
  -5   4  12        2.65        0.00      3.09 o 
  -4   4  12        1.83        0.47      3.23 o 
  -8   1  13       21.87       17.95      4.74 o 
  -7   1  13       83.75       89.98      8.15 o 
  -6   1  13       28.04       29.60      5.78 o 
  -5   1  13       28.73       32.04      5.52 o 
  -4   1  13      209.12      211.39     11.85 o 
  -3   1  13       49.25       56.68      6.89 o 
  -2   1  13       15.85       16.02      4.18 o 
  -6   2  13      138.47      122.85      9.24 o 
  -5   2  13      144.53      144.38      9.43 o 
  -4   2  13        0.65        3.78      3.95 o 
  -3   2  13       54.60       49.99      5.92 o 
                                                 
